# Supplementary material for: HCN2 Promotes BGN Transcription via REST to Regulate Ferroptosis and Tumor Progression in Bladder Cancer
Source: Int J Mol Sci. 2026 Apr 11;27(8):3433. doi: 10.3390/ijms27083433 (PMC13116553; doi:10.3390/ijms27083433)
Supplement: Supplementary file 1 [file ijms-27-03433-s001.zip]

Archive with 1 entries (1 files):
- ijms-4180666-supplementary.pdf
